# Supplementary material for: A Novel PTP1B Inhibitor-Phosphate of Polymannuronic Acid Ameliorates Insulin Resistance by Regulating IRS-1/Akt Signaling
Source: Int J Mol Sci. 2021 Nov 24;22(23):12693. doi: 10.3390/ijms222312693 (PMC8657924; doi:10.3390/ijms222312693)
Supplement: Supplementary file 1 [file ijms-22-12693-s001.zip]

Archive with 1 entries (1 files):
- ijms-1465758-supplementary.pdf
